# Supplementary material for: Analysis of German BSE Surveillance Data: Estimation of the Prevalence of Confirmed Cases versus the Number of Infected, but Non-Detected, Cattle to Assess Confidence in Freedom from Infection
Source: Int J Environ Res Public Health. 2021 Sep 22;18(19):9966. doi: 10.3390/ijerph18199966 (PMC8508286; doi:10.3390/ijerph18199966)
Supplement: Supplementary file 1 [file ijerph-18-09966-s001.zip]

Archive with 1 entries (1 files):
- ijerph-1343507-supplementary.pdf
